# Supplementary material for: GRANT Motif Regulates CENP-A Incorporation and Restricts RNA Polymerase II Accessibility at Centromere
Source: Genes (Basel). 2022 Sep 22;13(10):1697. doi: 10.3390/genes13101697 (PMC9602348; doi:10.3390/genes13101697)
Supplement: Supplementary file 1 [file genes-13-01697-s001.zip]

Archive with 1 entries (1 files):
- Supplementary Figure S1.JPG
